# Supplementary material for: Role of LOC_Os01g68450, Containing DUF2358, in Salt Tolerance Is Mediated via Adaptation of Absorbed Light Energy Dissipation
Source: Plants (Basel). 2022 May 2;11(9):1233. doi: 10.3390/plants11091233 (PMC9105198; doi:10.3390/plants11091233)
Supplement: Supplementary file 1 [file plants-11-01233-s001.zip]

Archive with 1 entries (1 files):
- plants-1671523-supplementary.pdf
